# Supplementary material for: Seeking Something Beyond Themselves: A Concept Analysis of Spiritual Awakening Experiences at the End of Life
Source: Nurs Rep. 2025 Oct 8;15(10):358. doi: 10.3390/nursrep15100358 (PMC12567353; doi:10.3390/nursrep15100358)
Supplement: Supplementary file 1 [file nursrep-15-00358-s001.zip]

Archive with 1 entries (1 files):
- nursrep-3874270-supplementary.pdf
